# Supplementary material for: Harnessing the benefits of diversity to address socio-environmental governance challenges
Source: PLoS One. 2022 Aug 10;17(8):e0263399. doi: 10.1371/journal.pone.0263399 (PMC9365146; doi:10.1371/journal.pone.0263399)
Supplement: S1 Data — (ZIP) [file pone.0263399.s002.zip]

Archive with 8 entries (8 files):
- countryNoSSA.csv
- __MACOSX/._countryNoSSA.csv
- ModelandFit2.py
- __MACOSX/._ModelandFit2.py
- small_grp.csv
- __MACOSX/._small_grp.csv
- USstates.csv
- __MACOSX/._USstates.csv
