# Supplementary material for: Harnessing the benefits of diversity to address socio-environmental governance challenges
Source: PLoS One. 2022 Aug 10;17(8):e0263399. doi: 10.1371/journal.pone.0263399 (PMC9365146; doi:10.1371/journal.pone.0263399)
Supplement: S1 Data — (ZIP) [file pone.0263399.s002.zip › countryNoSSA.csv]

cname	id	goveff	agree	genint	tom	iq	govn
Argentina	ARG	.16212919	42.75	87.470001	2.5204363	5.1823711	.31288028
Australia	AUS	1.5685095	47.509998	99.25	5.7629418	8.1661606	.83623284
Austria	AUT	1.511905	45.900002	98.57	4.666214	7.9939213	.81516874
Belgium	BEL	1.3262135	45.07	97.610001	4.1008177	7.7507601	.74606788
Bangladesh	BGD	-.67865896	50.490002	74.360001	7.7929168	1.861702	0
Bolivia	BOL	-.56706274	49.619999	77.349998	7.2002721	2.6190469	.041528009
Brazil	BRA	-.17377827	45.860001	83.419998	4.6389656	4.1565342	.18787992
Canada	CAN	1.7814615	49.139999	99.379997	6.8732972	8.1990881	.91547811
Switzerland	CHE	2.0085931	47.689999	99.25	5.8855581	8.1661606	1
Chile	CHL	1.010753	47.02	87.910004	5.4291558	5.2938204	.62867641
Cyprus	CYP	.9609431	51.16	93.389999	8.2493191	6.6818643	.6101408
Czech Republic	CZE	1.0367395	44.09	94.919998	3.433243	7.0694017	.63834667
Germany	DEU	1.7345681	45.080002	100.41	4.1076312	8.459981	.89802784
Spain	ESP	1.1158421	45.259998	93.870003	4.2302446	6.8034458	.66778296
Estonia	EST	1.0908567	49.580002	101.09	7.1730261	8.6322184	.65848517
Finland	FIN	1.8289077	49.459999	100.55	7.09128	8.4954414	.93313414
France	FRA	1.4052522	46.639999	96.910004	5.1703	7.5734563	.77548033
United Kingdom	GBR	1.6016183	47.310001	99.220001	5.6267042	8.1585617	.84855354
Greece	GRC	.22667781	52.419998	90.739998	9.1076288	6.0106378	.33690059
Croatia	HRV	.49428681	45.200001	95.650002	4.189374	7.2543068	.4364852
Indonesia	IDN	.0076384926	46.380001	78.790001	4.9931893	2.9837892	.25539005
India	IND	.07518322	50.43	76.160004	7.7520442	2.3176298	.2805253
Israel	ISR	1.3454877	49.439999	92.470001	7.0776563	6.4488354	.75324035
Italy	ITA	.53477043	46.52	94.160004	5.0885563	6.8769007	.45155028
Jordan	JOR	.13379024	53.73	80.660004	10	3.4574475	.30233458
Japan	JPN	1.8220379	42.209999	106.43	2.1525884	9.9848032	.93057775
Korea, South	KOR	1.0640421	44.110001	102.46	3.4468675	8.9792299	.64850676
Lebanon	LBN	-.53850979	46.099998	81.75	4.8024516	3.7335358	.052153341
Lithuania	LTU	1.0700655	42.610001	95.989998	2.4250691	7.3404255	.65074819
Latvia	LVA	1.0052642	43.790001	94.790001	3.228884	7.0364742	.62663388
Morocco	MAR	-.10620136	48.950001	67.010002	6.7438703	0	.21302713
Mexico	MEX	.13191356	49.509998	87.730003	7.12534	5.2482276	.30163622
Malta	MLT	.9557845	49.560001	91.290001	7.1594019	6.1499496	.60822111
Malaysia	MYS	.86577493	48.549999	87.580002	6.4713898	5.2102332	.5747261
Netherlands	NLD	1.8335395	46.080002	100.81	4.7888298	8.5612965	.93485779
New Zealand	NZL	1.8430052	46.830002	98.849998	5.2997293	8.0648432	.93838024
Peru	PER	-.17861851	43.639999	81.419998	3.1267028	3.6499488	.18607873
Philippines	PHL	-.010237089	47.959999	81.550003	6.0694818	3.682878	.24873807
Poland	POL	.70656639	46.740002	96.419998	5.238421	7.4493413	.51548022
Portugal	PRT	1.2098205	49.52	92.839996	7.1321535	6.5425529	.70275486
Romania	ROU	-.16903558	45.310001	86.919998	4.2643065	5.0430593	.1896448
Serbia	SRB	.079659455	47.639999	89.639999	5.8514986	5.7320161	.28219104
Slovakia	SVK	.89406812	47.380001	96.32	5.6743879	7.4240122	.58525479
Slovenia	SVN	1.1272588	50.18	98.660004	7.5817442	8.0167189	.6720314
Turkey	TUR	.048478272	47.889999	87.050003	6.0217981	5.0759888	.27058765
Taiwan	TWN	1.3614401	44.740002	106.49	3.8760233	10	.75917667
Ukraine	UKR	-.57227862	39.049999	90.07	0	5.8409319	.039587036
United States	USA	1.4767926	50	97.459999	7.4591284	7.7127657	.80210251
