# Supplementary material for: Harnessing the benefits of diversity to address socio-environmental governance challenges
Source: PLoS One. 2022 Aug 10;17(8):e0263399. doi: 10.1371/journal.pone.0263399 (PMC9365146; doi:10.1371/journal.pone.0263399)
Supplement: S1 Data — (ZIP) [file pone.0263399.s002.zip › small_grp.csv]

g4id	genint	reasoning	mtime2	iq	govn	tom
34	18.5	9	.88840002	.92592591	.8592279	8
93	21.5	5	.84940183	3.1481481	.80893272	4
94	29.25	2	.83304352	8.8888893	.78783572	1
105	20	7	.54893333	2.0370369	.42142445	6
124	22.666666	6	.65865743	4.0123453	.56293344	5
103	22.5	9	.81954169	3.8888888	.7704227	8
117	25.25	4	.93473238	5.9259262	.91898179	3
18	20	7	.83793795	2.0370369	.79414797	6
26	22	7	.54189628	3.5185184	.41234893	6
112	22	5	.85360277	3.5185184	.81435055	4
108	22.5	6	.68998796	3.8888888	.60333979	5
98	23.5	8	.97615373	4.6296296	.9724021	7
109	24	11	.88280094	5	.85200685	10
96	26.25	6	.98799258	6.666667	.98767042	5
49	20	7	.96814907	2.0370369	.96207863	6
3	23.5	9	.81865275	4.6296296	.7692762	8
99	24.5	10	.95563799	5.3703699	.94594336	9
100	20.5	3	.9305954	2.4074075	.91364646	2
115	18.5	6	.57212776	.92592591	.45133784	5
4	23	9	.98640925	4.2592592	.98562843	8
12	20.333334	9	.72308332	2.283951	.64602226	8
123	23.666666	7	.87875742	4.7530861	.84679204	6
33	17.25	5	.76243335	0	.6967712	4
102	22.5	5	.87359631	3.8888888	.84013587	4
106	23.75	7	.73708612	4.814815	.66408134	6
2	25.5	9	.68407315	6.1111112	.59571159	8
43	24	4	.97431576	5	.97003174	3
120	23.5	3	.72132039	4.6296296	.64374864	2
50	24.5	9	.71509814	5.3703699	.63572389	8
45	25	7	.68039906	5.7407408	.5909732	6
114	23.75	5	.82584447	4.814815	.77855122	4
51	26.25	9	.96512127	6.666667	.95817375	8
48	20.25	2	.61848241	2.2222223	.5111205	1
110	23	3	.87733704	4.2592592	.84496021	2
91	22	7	.79815739	3.5185184	.74284375	6
44	24	6	.85773891	5	.81968486	5
5	17.5	9	.22216667	.18518519	0	8
10	21.5	8	.87933427	3.1481481	.84753597	7
11	21	7	.6583398	2.7777779	.56252378	6
25	21.5	3	.57489908	3.1481481	.45491198	2
107	20.5	3	.7181111	2.4074075	.63960963	2
104	20	4	.86992127	2.0370369	.83539623	3
15	20.25	4	.75294632	2.2222223	.68453592	3
118	25	5	.98024631	5.7407408	.97768021	4
17	18.25	5	.94878614	.74074078	.93710667	4
16	20.75	9	.84489816	2.5925925	.80312443	8
121	23.25	2	.77506852	4.4444447	.71306652	1
116	23	6	.82082409	4.2592592	.77207655	5
122	26	10	.76950645	6.4814811	.70589322	9
95	25.5	7	.96391296	6.1111112	.95661545	6
113	23.75	10	.87332964	4.814815	.83979189	9
32	21.333334	8	.96562594	3.0246921	.95882463	7
52	25.75	4	.95213795	6.2962961	.94142944	3
97	23.25	7	.98119813	4.4444447	.97890776	6
119	24.75	6	.84465462	5.5555558	.80281031	5
92	26.5	8	.85226113	6.8518519	.81262028	7
111	22.75	7	.79764074	4.0740738	.74217743	6
101	22	6	.87674534	3.5185184	.84419709	5
1	21.5	3	.98137498	3.1481481	.97913587	2
37	26	10	.98498613	6.4814811	.98379308	9
65	22.5	6	.78651762	3.8888888	.7278322	5
69	22.5	5	.79647779	3.8888888	.74067765	4
64	23.333334	4	.71234351	4.5061736	.63217133	3
85	24	6	.50684261	5	.36714089	5
66	25	4	.80271941	5.7407408	.74872732	3
42	23.25	7	.76277685	4.4444447	.69721419	6
88	25	7	.67472965	5.7407408	.58366144	6
71	26.333334	3	.8514722	6.7283959	.81160283	2
41	26.333334	6	.86726207	6.7283959	.8319667	5
73	24	6	.99586296	5	.99782073	5
39	25.25	9	.98440558	5.9259262	.98304433	8
78	25.25	7	.51158702	5.9259262	.37325966	6
9	22.666666	9	.99755275	4.0123453	1	8
47	22.75	8	.77452779	4.0740738	.71236914	7
75	21	7	.75605279	2.7777779	.68854231	6
23	19	6	.56711388	1.2962962	.44487154	5
46	24.25	5	.71964628	5.185185	.64158952	4
55	22.5	5	.85186946	3.8888888	.81211513	4
82	22.75	4	.71414071	4.0740738	.63448912	3
14	21.25	3	.84702039	2.9629631	.80586141	2
8	20.25	9	.7363472	2.2222223	.66312838	8
54	22.75	9	.96124077	4.0740738	.95316917	8
83	23.25	7	.84215373	4.4444447	.79958498	6
28	26.333334	10	.99043888	6.7283959	.99082536	9
36	20	7	.94933242	2.0370369	.9378112	6
81	22.75	8	.76681942	4.0740738	.7024278	7
90	22.25	7	.8073926	3.7037036	.75475425	6
77	26.25	6	.68965554	6.666667	.60291111	5
74	22.25	5	.93558979	3.7037036	.92008758	4
24	18	5	.96815187	.55555558	.96208227	4
63	24.25	6	.83115464	5.185185	.78539968	5
89	21.5	7	.58346111	3.1481481	.46595424	6
20	20.5	7	.77299815	2.4074075	.71039641	6
87	21.5	6	.63194722	3.1481481	.52848583	5
19	25.25	7	.97788239	5.9259262	.97463155	6
22	30.75	8	.96524352	10	.95833141	7
53	25.25	9	.97076386	5.9259262	.96545088	8
76	20.5	7	.81893426	2.4074075	.76963931	6
57	21	3	.87115186	2.7777779	.83698326	2
60	22.5	3	.56225091	3.8888888	.43859988	2
35	23.5	11	.9926185	4.6296296	.99363637	10
40	22.75	6	.83577961	4.0740738	.79136437	5
68	21.666666	4	.74943149	3.2716045	.68000293	3
86	21	7	.27228519	2.7777779	.064636856	6
84	22.5	4	.84637129	3.8888888	.80502427	3
27	24.25	8	.93432498	5.185185	.91845638	7
59	24	8	.93961388	5	.92527741	7
31	18.5	6	.74553055	.92592591	.674972	5
38	28.25	8	.93381113	8.1481476	.91779369	7
67	21.25	7	.76487315	2.9629631	.69991773	6
7	27	8	.96048427	7.2222223	.9521935	7
29	19.666666	3	.7116065	1.790123	.63122082	2
58	27	6	.99184722	7.2222223	.99264169	5
79	21	4	.71017593	2.7777779	.62937582	3
30	19.25	1	.43922222	1.4814816	.27993223	0
62	23.75	9	.98585093	4.814815	.9849084	8
70	26	10	.7948426	6.4814811	.73856872	9
61	20.666666	6	.86023611	2.5308635	.82290548	5
13	20.25	9	.97297776	2.2222223	.96830612	8
80	22	3	.69674075	3.5185184	.61204875	2
56	23	8	.84825742	4.2592592	.80745679	7
21	23.25	7	.99031943	4.4444447	.99067134	6
6	25.75	5	.72575647	6.2962961	.64946973	4
72	25.5	8	.93820554	6.1111112	.92346108	7
