# Supplementary material for: Harnessing the benefits of diversity to address socio-environmental governance challenges
Source: PLoS One. 2022 Aug 10;17(8):e0263399. doi: 10.1371/journal.pone.0263399 (PMC9365146; doi:10.1371/journal.pone.0263399)
Supplement: S1 Data — (ZIP) [file pone.0263399.s002.zip › USstates.csv]

state	goveffect	genint	agreeable	tom	govn	iq
Alabama	1.3	95.699997	52.700001	5.7828283	0	1.4851476
Arizona	4.3000002	97.400002	46.599998	4.242424	.44776124	3.1683195
Arkansas	3	97.5	52.700001	5.7828283	.25373134	3.2673278
California	2.7	95.5	49	4.8484845	.20895524	1.2871311
Colorado	4	101.6	47.5	4.469697	.40298507	7.3267298
Connecticut	3	103.1	38.599998	2.2222219	.25373134	8.8118773
Delaware	6.6999998	100.4	38.799999	2.2727273	.80597013	6.1386147
Florida	4.6999998	98.400002	50.700001	5.2777777	.50746268	4.1584177
Georgia	5	98	60	7.6262622	.55223882	3.7623768
Idaho	4.3000002	101.4	52.900002	5.833334	.44776124	7.1287131
Illinois	5	99.900002	48.299999	4.6717172	.55223882	5.6435657
Indiana	4.3000002	101.7	50.200001	5.151515	.44776124	7.4257379
Iowa	6.3000002	103.2	56.599998	6.7676764	.74626869	8.9108858
Kansas	5.6999998	102.8	48.900002	4.8232327	.65671641	8.5148525
Kentucky	6.6999998	99.400002	48.099998	4.6212115	.80597013	5.1485162
Louisiana	5.3000002	95.699997	49.700001	5.0252528	.59701496	1.4851476
Maine	4.3000002	103.4	32.799999	.75757569	.44776124	9.1089096
Maryland	6.3000002	99.699997	37.299999	1.8939393	.74626869	5.4455414
Massachusetts	4.3000002	104.3	40.700001	2.7525256	.44776124	10
Michigan	7.3000002	100.5	54.700001	6.287879	.89552242	6.2376232
Minnesota	6.3000002	103.7	61.599998	8.030302	.74626869	9.4059353
Mississippi	4	94.199997	63.299999	8.4595957	.40298507	0
Missouri	7	101	59.299999	7.4494944	.85074627	6.7326727
Montana	4.3000002	103.4	52.299999	5.681818	.44776124	9.1089096
Nebraska	5.6999998	102.3	62.900002	8.3585854	.65671641	8.019803
Nevada	4	96.5	31.799999	.50505048	.40298507	2.2772293
New Hampshire	3.3	104.2	53.5	5.984848	.29850745	9.9009838
New Jersey	5	102.8	44.599998	3.7373734	.55223882	8.5148525
New Mexico	3.3	95.699997	45.400002	3.9393945	.29850745	1.4851476
New York	3.7	100.7	29.799999	0	.35820895	6.4356399
North Carolina	5.3000002	100.2	63.599998	8.5353527	.59701496	5.9405904
North Dakota	5	103.8	52.400002	5.7070708	.55223882	9.5049505
Ohio	6	101.8	45.900002	4.0656571	.70149255	7.5247536
Oklahoma	3.3	99.300003	54.299999	6.1868687	.29850745	5.0495081
Oregon	4.3000002	101.2	59.900002	7.6010103	.44776124	6.9306889
Pennsylvania	6.3000002	101.5	42.799999	3.2828281	.74626869	7.2277212
Rhode Island	3	99.5	35.200001	1.3636367	.25373134	5.2475243
South Carolina	6.3000002	98.400002	55.400002	6.4646463	.74626869	4.1584177
South Dakota	4.6999998	102.8	56.700001	6.7929292	.50746268	8.5148525
Tennessee	4.6999998	97.699997	66.599998	9.2929287	.50746268	3.4653444
Texas	6	100	52.599998	5.757575	.70149255	5.7425737
Utah	8	101.1	69.400002	10	1	6.8316803
Vermont	5.3000002	103.8	60	7.6262622	.59701496	9.5049505
Virginia	7.6999998	101.9	47.400002	4.4444447	.95522386	7.6237626
Washington	7.6999998	101.9	55.799999	6.5656562	.95522386	7.6237626
West Virginia	3.7	98.699997	51.799999	5.5555553	.35820895	4.4554429
Wisconsin	5.3000002	102.9	57.799999	7.0707064	.59701496	8.6138611
Wyoming	3	102.4	40.700001	2.7525256	.25373134	8.1188116
